# Supplementary material for: Lip and Oral Cavity Cancer Burden and Related Risk Factors in China: Estimates and Forecasts from 1990 to 2049
Source: Healthcare (Basel). 2022 Aug 24;10(9):1611. doi: 10.3390/healthcare10091611 (PMC9498681; doi:10.3390/healthcare10091611)
Supplement: Supplementary file 1 [file healthcare-10-01611-s001.zip]

Archive with 3 entries (2 files):
- Supplementary files/Table S1-S6.xlsx
- Supplementary files/Table S7.xlsx
- Supplementary files/
