# Supplementary material for: Lip and Oral Cavity Cancer Burden and Related Risk Factors in China: Estimates and Forecasts from 1990 to 2049
Source: Healthcare (Basel). 2022 Aug 24;10(9):1611. doi: 10.3390/healthcare10091611 (PMC9498681; doi:10.3390/healthcare10091611)
Supplement: Supplementary file 1 [file healthcare-10-01611-s001.zip › Supplementary files/Table S1-S6.xlsx]

## Sheet: Table S1
Table S1. Incidence, age, period and cohort data from 1990 to 2019
per 100,000	female				male
	incidence	age	period	cohort	incidence	age	period	cohort
1	2.1597	52	1992	1940	2.81921	52	1992	1940
2	2.87134	57	1992	1935	4.33095	57	1992	1935
3	3.40232	62	1992	1930	4.97409	62	1992	1930
4	4.0837	67	1992	1925	6.73697	67	1992	1925
5	5.3024	72	1992	1920	8.34719	72	1992	1920
6	6.98678	77	1992	1915	10.3412	77	1992	1915
7	7.11025	82	1992	1910	12.164	82	1992	1910
8	8.40713	87	1992	1905	17.0548	87	1992	1905
9	8.70261	92	1992	1900	16.9561	92	1992	1900
10	7.93963	97	1992	1895	12.5222	97	1992	1895
11	2.17181	52	1992	1940	2.80796	52	1992	1940
12	2.86573	57	1992	1935	4.29792	57	1992	1935
13	3.4086	62	1992	1930	4.97206	62	1992	1930
14	4.12444	67	1992	1925	6.75661	67	1992	1925
15	5.37643	72	1992	1920	8.40424	72	1992	1920
16	7.10827	77	1992	1915	10.4198	77	1992	1915
17	7.22486	82	1992	1910	12.3634	82	1992	1910
18	8.55911	87	1992	1905	17.5099	87	1992	1905
19	8.81959	92	1992	1900	17.4398	92	1992	1900
20	7.95618	97	1992	1895	12.7006	97	1992	1895
21	2.12559	52	1992	1940	2.76144	52	1992	1940
22	2.84193	57	1992	1935	4.26687	57	1992	1935
23	3.37833	62	1992	1930	4.94878	62	1992	1930
24	4.06983	67	1992	1925	6.73378	67	1992	1925
25	5.37143	72	1992	1920	8.34768	72	1992	1920
26	7.04963	77	1992	1915	10.3685	77	1992	1915
27	7.24687	82	1992	1910	12.3198	82	1992	1910
28	8.63492	87	1992	1905	17.7205	87	1992	1905
29	8.89845	92	1992	1900	17.7337	92	1992	1900
30	7.97581	97	1992	1895	12.8254	97	1992	1895
31	2.14321	52	1992	1940	2.75136	52	1992	1940
32	2.88414	57	1992	1935	4.27359	57	1992	1935
33	3.38804	62	1992	1930	4.95248	62	1992	1930
34	4.10024	67	1992	1925	6.75909	67	1992	1925
35	5.3674	72	1992	1920	8.38205	72	1992	1920
36	7.00025	77	1992	1915	10.4453	77	1992	1915
37	7.29039	82	1992	1910	12.3626	82	1992	1910
38	8.73554	87	1992	1905	17.9693	87	1992	1905
39	9.02956	92	1992	1900	17.9984	92	1992	1900
40	8.02857	97	1992	1895	12.9431	97	1992	1895
41	2.09944	52	1992	1940	2.76135	52	1992	1940
42	2.75673	57	1992	1935	4.25718	57	1992	1935
43	3.31774	62	1992	1930	4.92735	62	1992	1930
44	4.03696	67	1992	1925	6.73699	67	1992	1925
45	5.26517	72	1992	1920	8.39168	72	1992	1920
46	6.73591	77	1992	1915	10.5471	77	1992	1915
47	7.07673	82	1992	1910	12.4268	82	1992	1910
48	8.68493	87	1992	1905	18.209	87	1992	1905
49	9.09882	92	1992	1900	18.2706	92	1992	1900
50	8.04628	97	1992	1895	13.0544	97	1992	1895
51	2.07129	52	1997	1945	2.7602	52	1997	1945
52	2.60864	57	1997	1940	4.28911	57	1997	1940
53	3.21598	62	1997	1935	4.92163	62	1997	1935
54	3.94041	67	1997	1930	6.73734	67	1997	1930
55	5.14302	72	1997	1925	8.36345	72	1997	1925
56	6.56262	77	1997	1920	10.4607	77	1997	1920
57	6.92003	82	1997	1915	12.3132	82	1997	1915
58	8.7145	87	1997	1910	18.3643	87	1997	1910
59	9.25002	92	1997	1905	18.5512	92	1997	1905
60	8.12106	97	1997	1900	13.1881	97	1997	1900
61	2.05541	52	1997	1945	2.73896	52	1997	1945
62	2.52651	57	1997	1940	4.29945	57	1997	1940
63	3.11562	62	1997	1935	4.90984	62	1997	1935
64	3.89009	67	1997	1930	6.72795	67	1997	1930
65	5.11996	72	1997	1925	8.38117	72	1997	1925
66	6.55918	77	1997	1920	10.4654	77	1997	1920
67	6.97077	82	1997	1915	12.2946	82	1997	1915
68	8.86644	87	1997	1910	18.4876	87	1997	1910
69	9.46211	92	1997	1905	18.7139	92	1997	1905
70	8.25475	97	1997	1900	13.2144	97	1997	1900
71	1.98971	52	1997	1945	2.69428	52	1997	1945
72	2.4433	57	1997	1940	4.28171	57	1997	1940
73	3.05931	62	1997	1935	4.8946	62	1997	1935
74	3.84312	67	1997	1930	6.74758	67	1997	1930
75	5.00139	72	1997	1925	8.4772	72	1997	1925
76	6.40873	77	1997	1920	10.5758	77	1997	1920
77	6.85046	82	1997	1915	12.3429	82	1997	1915
78	8.77374	87	1997	1910	18.7378	87	1997	1910
79	9.4056	92	1997	1905	18.9338	92	1997	1905
80	8.20519	97	1997	1900	13.3559	97	1997	1900
81	1.91842	52	1997	1945	2.70764	52	1997	1945
82	2.33079	57	1997	1940	4.31713	57	1997	1940
83	3.00913	62	1997	1935	4.91615	62	1997	1935
84	3.81346	67	1997	1930	6.83641	67	1997	1930
85	4.88539	72	1997	1925	8.66026	72	1997	1925
86	6.24877	77	1997	1920	10.7656	77	1997	1920
87	6.69453	82	1997	1915	12.4647	82	1997	1915
88	8.72061	87	1997	1910	19.0561	87	1997	1910
89	9.38315	92	1997	1905	19.2915	92	1997	1905
90	8.18551	97	1997	1900	13.6131	97	1997	1900
91	1.90535	52	1997	1945	2.76544	52	1997	1945
92	2.34046	57	1997	1940	4.4027	57	1997	1940
93	3.0432	62	1997	1935	4.97085	62	1997	1935
94	3.84376	67	1997	1930	6.95758	67	1997	1930
95	4.90789	72	1997	1925	8.89429	72	1997	1925
96	6.27495	77	1997	1920	11.0568	77	1997	1920
97	6.78852	82	1997	1915	12.7152	82	1997	1915
98	8.78407	87	1997	1910	19.3878	87	1997	1910
99	9.44244	92	1997	1905	19.5621	92	1997	1905
100	8.24261	97	1997	1900	13.8062	97	1997	1900
101	1.86509	52	2002	1950	2.96532	52	2002	1950
102	2.33728	57	2002	1945	4.64519	57	2002	1945
103	3.03389	62	2002	1940	5.17005	62	2002	1940
104	3.84798	67	2002	1935	7.39914	67	2002	1935
105	5.0102	72	2002	1930	9.53968	72	2002	1930
106	6.45616	77	2002	1925	11.7411	77	2002	1925
107	7.01556	82	2002	1920	13.0778	82	2002	1920
108	8.87897	87	2002	1915	19.5844	87	2002	1915
109	9.51437	92	2002	1910	19.6131	92	2002	1910
110	8.31189	97	2002	1905	14.1298	97	2002	1905
111	1.82973	52	2002	1950	3.17363	52	2002	1950
112	2.36408	57	2002	1945	4.92571	57	2002	1945
113	3.05113	62	2002	1940	5.40472	62	2002	1940
114	3.87589	67	2002	1935	7.79048	67	2002	1935
115	5.1324	72	2002	1930	10.1385	72	2002	1930
116	6.55858	77	2002	1925	12.3018	77	2002	1925
117	7.18197	82	2002	1920	13.4838	82	2002	1920
118	8.86374	87	2002	1915	20.0153	87	2002	1915
119	9.47818	92	2002	1910	19.9393	92	2002	1910
120	8.30109	97	2002	1905	14.3249	97	2002	1905
121	1.81028	52	2002	1950	3.44997	52	2002	1950
122	2.49788	57	2002	1945	5.29091	57	2002	1945
123	3.12828	62	2002	1940	5.75706	62	2002	1940
124	3.98708	67	2002	1935	8.31985	67	2002	1935
125	5.23133	72	2002	1930	10.95	72	2002	1930
126	6.72112	77	2002	1925	13.0891	77	2002	1925
127	7.33498	82	2002	1920	14.0273	82	2002	1920
128	8.72819	87	2002	1915	20.4355	87	2002	1915
129	9.30135	92	2002	1910	20.0635	92	2002	1910
130	8.16994	97	2002	1905	14.4951	97	2002	1905
131	1.8073	52	2002	1950	3.77883	52	2002	1950
132	2.6513	57	2002	1945	5.79006	57	2002	1945
133	3.22788	62	2002	1940	6.23551	62	2002	1940
134	4.18785	67	2002	1935	9.18441	67	2002	1935
135	5.42209	72	2002	1930	12.0963	72	2002	1930
136	7.00452	77	2002	1925	14.3094	77	2002	1925
137	7.52626	82	2002	1920	14.7962	82	2002	1920
138	8.60841	87	2002	1915	20.9197	87	2002	1915
139	9.14408	92	2002	1910	20.1528	92	2002	1910
140	8.0478	97	2002	1905	14.9409	97	2002	1905
141	1.8043	52	2002	1950	4.16622	52	2002	1950
142	2.72574	57	2002	1945	6.36542	57	2002	1945
143	3.29621	62	2002	1940	6.76471	62	2002	1940
144	4.29134	67	2002	1935	9.97628	67	2002	1935
145	5.59893	72	2002	1930	13.2715	72	2002	1930
146	7.2374	77	2002	1925	15.6361	77	2002	1925
147	7.72316	82	2002	1920	15.8808	82	2002	1920
148	8.61849	87	2002	1915	22.0857	87	2002	1915
149	9.12109	92	2002	1910	21.0072	92	2002	1910
150	7.98765	97	2002	1905	15.2268	97	2002	1905
151	1.79621	52	2007	1955	4.49328	52	2007	1955
152	2.73933	57	2007	1950	6.82288	57	2007	1950
153	3.29133	62	2007	1945	7.12456	62	2007	1945
154	4.22941	67	2007	1940	10.399	67	2007	1940
155	5.63351	72	2007	1935	14.1905	72	2007	1935
156	7.31559	77	2007	1930	16.5755	77	2007	1930
157	7.81659	82	2007	1925	16.8647	82	2007	1925
158	8.63189	87	2007	1920	23.4471	87	2007	1920
159	9.13547	92	2007	1915	21.9045	92	2007	1915
160	7.94491	97	2007	1910	15.369	97	2007	1910
161	1.79979	52	2007	1955	4.80299	52	2007	1955
162	2.80107	57	2007	1950	7.19173	57	2007	1950
163	3.30185	62	2007	1945	7.49305	62	2007	1945
164	4.18761	67	2007	1940	10.6224	67	2007	1940
165	5.6167	72	2007	1935	14.7872	72	2007	1935
166	7.37837	77	2007	1930	17.1173	77	2007	1930
167	7.88585	82	2007	1925	17.385	82	2007	1925
168	8.61413	87	2007	1920	24.3202	87	2007	1920
169	9.07444	92	2007	1915	22.3958	92	2007	1915
170	7.8415	97	2007	1910	15.7064	97	2007	1910
171	1.82081	52	2007	1955	5.08184	52	2007	1955
172	2.87881	57	2007	1950	7.56025	57	2007	1950
173	3.3142	62	2007	1945	8.04448	62	2007	1945
174	4.18181	67	2007	1940	11.0775	67	2007	1940
175	5.6023	72	2007	1935	15.5082	72	2007	1935
176	7.39483	77	2007	1930	17.9313	77	2007	1930
177	7.86359	82	2007	1925	18.2715	82	2007	1925
178	8.54058	87	2007	1920	25.7097	87	2007	1920
179	9.03319	92	2007	1915	23.6553	92	2007	1915
180	7.76034	97	2007	1910	16.2688	97	2007	1910
181	1.81527	52	2007	1955	5.33275	52	2007	1955
182	2.88552	57	2007	1950	7.91386	57	2007	1950
183	3.32383	62	2007	1945	8.89937	62	2007	1945
184	4.22038	67	2007	1940	11.9516	67	2007	1940
185	5.60667	72	2007	1935	16.5554	72	2007	1935
186	7.43373	77	2007	1930	19.2123	77	2007	1930
187	7.93169	82	2007	1925	19.6729	82	2007	1925
188	8.56145	87	2007	1920	27.6643	87	2007	1920
189	9.08778	92	2007	1915	25.5403	92	2007	1915
190	7.76312	97	2007	1910	16.8271	97	2007	1910
191	1.79174	52	2007	1955	5.42753	52	2007	1955
192	2.87187	57	2007	1950	8.08496	57	2007	1950
193	3.33723	62	2007	1945	9.83343	62	2007	1945
194	4.31651	67	2007	1940	13.1628	67	2007	1940
195	5.64859	72	2007	1935	17.844	72	2007	1935
196	7.57114	77	2007	1930	21.0067	77	2007	1930
197	8.09438	82	2007	1925	21.7951	82	2007	1925
198	8.67262	87	2007	1920	30.3232	87	2007	1920
199	9.23848	92	2007	1915	27.965	92	2007	1915
200	7.82241	97	2007	1910	17.5876	97	2007	1910
201	1.81073	52	2012	1960	5.67883	52	2012	1960
202	2.89927	57	2012	1955	8.4596	57	2012	1955
203	3.34474	62	2012	1950	10.6678	62	2012	1950
204	4.39913	67	2012	1945	14.4529	67	2012	1945
205	5.71919	72	2012	1940	19.2938	72	2012	1940
206	7.68874	77	2012	1935	22.6593	77	2012	1935
207	8.29045	82	2012	1930	23.9508	82	2012	1930
208	8.76459	87	2012	1925	32.5978	87	2012	1925
209	9.35449	92	2012	1920	29.9413	92	2012	1920
210	7.88389	97	2012	1915	18.4265	97	2012	1915
211	1.82725	52	2012	1960	5.98396	52	2012	1960
212	2.91506	57	2012	1955	9.06008	57	2012	1955
213	3.30441	62	2012	1950	11.3075	62	2012	1950
214	4.38411	67	2012	1945	15.4905	67	2012	1945
215	5.71637	72	2012	1940	20.3225	72	2012	1940
216	7.65841	77	2012	1935	23.8912	77	2012	1935
217	8.26955	82	2012	1930	24.4863	82	2012	1930
218	8.6572	87	2012	1925	34.949	87	2012	1925
219	9.32267	92	2012	1920	32.6694	92	2012	1920
220	7.86068	97	2012	1915	18.368	97	2012	1915
221	1.84695	52	2012	1960	6.18943	52	2012	1960
222	2.92735	57	2012	1955	9.55261	57	2012	1955
223	3.20945	62	2012	1950	11.8051	62	2012	1950
224	4.32693	67	2012	1945	16.269	67	2012	1945
225	5.69616	72	2012	1940	20.9449	72	2012	1940
226	7.51897	77	2012	1935	24.7881	77	2012	1935
227	7.96625	82	2012	1930	24.2399	82	2012	1930
228	8.34355	87	2012	1925	36.8745	87	2012	1925
229	9.07572	92	2012	1920	34.796	92	2012	1920
230	7.68153	97	2012	1915	18.2006	97	2012	1915
231	1.84264	52	2012	1960	6.1742	52	2012	1960
232	2.90104	57	2012	1955	9.61106	57	2012	1955
233	3.16748	62	2012	1950	11.9412	62	2012	1950
234	4.31656	67	2012	1945	16.5403	67	2012	1945
235	5.71159	72	2012	1940	21.2969	72	2012	1940
236	7.47136	77	2012	1935	25.2604	77	2012	1935
237	7.84228	82	2012	1930	24.5046	82	2012	1930
238	8.20432	87	2012	1925	37.4105	87	2012	1925
239	8.96407	92	2012	1920	35.1288	92	2012	1920
240	7.55181	97	2012	1915	18.5764	97	2012	1915
241	1.85703	52	2012	1960	6.11408	52	2012	1960
242	2.8817	57	2012	1955	9.49584	57	2012	1955
243	3.16813	62	2012	1950	11.7775	62	2012	1950
244	4.34884	67	2012	1945	16.2978	67	2012	1945
245	5.79864	72	2012	1940	21.4624	72	2012	1940
246	7.52319	77	2012	1935	25.2685	77	2012	1935
247	7.8148	82	2012	1930	24.7662	82	2012	1930
248	8.18667	87	2012	1925	36.3978	87	2012	1925
249	8.96892	92	2012	1920	33.4917	92	2012	1920
250	7.5272	97	2012	1915	19.0744	97	2012	1915
251	1.86403	52	2017	1965	5.97979	52	2017	1965
252	2.85473	57	2017	1960	9.34258	57	2017	1960
253	3.13574	62	2017	1955	11.4812	62	2017	1955
254	4.32306	67	2017	1950	16.0076	67	2017	1950
255	5.82949	72	2017	1945	21.1304	72	2017	1945
256	7.50292	77	2017	1940	24.9118	77	2017	1940
257	7.61737	82	2017	1935	24.0656	82	2017	1935
258	8.02046	87	2017	1930	35.7576	87	2017	1930
259	8.84782	92	2017	1925	32.8247	92	2017	1925
260	7.44252	97	2017	1920	19.0712	97	2017	1920
261	1.85454	52	2017	1965	5.8065	52	2017	1965
262	2.82013	57	2017	1960	9.11695	57	2017	1960
263	3.1433	62	2017	1955	11.2555	62	2017	1955
264	4.33786	67	2017	1950	15.6845	67	2017	1950
265	5.86689	72	2017	1945	20.7731	72	2017	1945
266	7.54471	77	2017	1940	24.5548	77	2017	1940
267	7.54502	82	2017	1935	23.6406	82	2017	1935
268	8.02839	87	2017	1930	35.3773	87	2017	1930
269	8.9017	92	2017	1925	32.6146	92	2017	1925
270	7.53559	97	2017	1920	19.3979	97	2017	1920
271	1.86822	52	2017	1965	5.73391	52	2017	1965
272	2.81851	57	2017	1960	8.93734	57	2017	1960
273	3.19312	62	2017	1955	10.9434	62	2017	1955
274	4.3941	67	2017	1950	15.2751	67	2017	1950
275	5.98133	72	2017	1945	20.7218	72	2017	1945
276	7.70712	77	2017	1940	24.3196	77	2017	1940
277	7.57608	82	2017	1935	23.5472	82	2017	1935
278	8.15685	87	2017	1930	34.184	87	2017	1930
279	9.05174	92	2017	1925	31.0911	92	2017	1925
280	7.67091	97	2017	1920	19.9886	97	2017	1920
281	1.89072	52	2017	1965	5.73768	52	2017	1965
282	2.83636	57	2017	1960	8.89355	57	2017	1960
283	3.25214	62	2017	1955	10.7939	62	2017	1955
284	4.46073	67	2017	1950	15.074	67	2017	1950
285	6.09045	72	2017	1945	20.9163	72	2017	1945
286	7.86798	77	2017	1940	24.3758	77	2017	1940
287	7.66685	82	2017	1935	23.7841	82	2017	1935
288	8.30413	87	2017	1930	33.4009	87	2017	1930
289	9.18673	92	2017	1925	30.0537	92	2017	1925
290	7.76799	97	2017	1920	20.2498	97	2017	1920
291	1.90415	52	2017	1965	5.69876	52	2017	1965
292	2.84095	57	2017	1960	8.83559	57	2017	1960
293	3.29697	62	2017	1955	10.7275	62	2017	1955
294	4.49944	67	2017	1950	15.0295	67	2017	1950
295	6.15894	72	2017	1945	20.8191	72	2017	1945
296	7.9799	77	2017	1940	24.3895	77	2017	1940
297	7.73048	82	2017	1935	23.8421	82	2017	1935
298	8.41719	87	2017	1930	33.4956	87	2017	1930
299	9.27591	92	2017	1925	30.2735	92	2017	1925
300	7.84202	97	2017	1920	20.2731	97	2017	1920

## Sheet: Table S2
Table S2. Incidence data matrix by age group from 1990-2019
number	50-54	55-59	60-64	65-69	70-74	75-79	80-84	85-89	90-94	95+
1990	1199	1580	1492	1475	1266	962	511	213	38	5
1991	1198	1604	1532	1525	1317	1011	537	232	41	5
1992	1178	1619	1561	1556	1353	1043	557	248	44	6
1993	1189	1642	1602	1609	1400	1081	582	261	48	6
1994	1197	1607	1629	1642	1446	1096	601	272	53	6
1995	1216	1583	1647	1675	1483	1114	619	285	57	6
1996	1261	1567	1662	1711	1532	1155	651	301	62	7
1997	1296	1548	1681	1751	1580	1194	679	316	65	7
1998	1343	1546	1696	1807	1644	1242	707	335	69	8
1999	1472	1588	1718	1889	1736	1323	745	358	72	8
2000	1588	1682	1767	2020	1893	1448	798	382	76	9
2001	1744	1838	1827	2150	2051	1557	854	408	80	10
2002	1931	2070	1932	2322	2239	1698	918	432	84	10
2003	2187	2353	2083	2562	2498	1899	997	458	89	11
2004	2440	2755	2249	2748	2784	2118	1099	489	98	11
2005	2741	3017	2387	2839	3013	2301	1195	527	106	12
2006	2955	3340	2593	2896	3195	2456	1276	562	114	13
2007	3116	3672	2883	3017	3400	2644	1381	609	125	14
2008	3161	4048	3257	3255	3642	2898	1531	670	137	16
2009	3074	4287	3818	3585	3905	3250	1736	751	148	18
2010	3075	4744	4230	3970	4208	3589	1959	829	159	20
2011	3167	5144	4675	4392	4429	3867	2084	904	170	21
2012	3348	5415	5057	4810	4594	4089	2151	971	177	23
2013	3593	5324	5425	5107	4749	4243	2273	1033	183	25
2014	3918	5076	5604	5506	4889	4318	2420	1081	189	26
2015	4215	4827	5852	5648	4975	4342	2472	1140	200	28
2016	4421	4669	5932	5908	5172	4369	2548	1212	216	30
2017	4609	4729	5884	6122	5494	4440	2647	1273	234	33
2018	4742	5080	5736	6499	5841	4575	2756	1351	258	36
2019	4767	5550	5522	6805	6367	4702	2823	1463	289	40

## Sheet: Table S3
Table S3. Population data matrix by age group from 1990 to 2019
number	50-54	55-59	60-64	65-69	70-74	75-79	80-84	85-89	90-94	95+
1990	46060147	41684838	33675271	26257167	20410181	12101914	5339398	1764704	340078	47022
1991	46009567	42221725	34514410	26570376	20518286	12653930	5747427	1953864	418191	56119
1992	46090561	42860476	35632325	27180248	20603726	13249767	6145388	2.09689e+06	487852	72037
1993	46374484	43494984	36875599	28011888	20741186	13821501	6516616	2196517	542342	85353
1994	46982519	43974298	38019644	28957402	21004717	14266872	6845178	2271753	557820	87098
1995	48030686	44251347	38944479	29958215	21433816	14560403	7132988	2326979	515944	69409
1996	49788652	44588118	39795536	30986652	21938751	14846082	7649666	2645997	612181	87535
1997	51685735	44629048	40384136	31991207	22453636	14938906	8079584	2891273	683792	116020
1998	54000626	44671527	40797391	32980487	23040816	14976142	8401082	3052619	739075	138233
1999	57170378	45141217	41165255	33970778	23786403	15122358	8601947	3163289	759597	141523
2000	61365651	46268991	41550232	34946575	24724538	15457865	8700927	3231195	733019	116298
2001	6.61551e+07	47614332	41544986	35429801	25426443	15819662	8903354	3568081	872404	136828
2002	72174046	49482797	41627891	35998890	26316357	16260118	9018041	3846774	978374	170560
2003	78479557	51994966	41922898	36614823	27332722	16780952	9103355	4019828	1058251	197985
2004	83540224	55304004	42595696	37179757	28339121	17380375	9209307	4075146	1082679	201471
2005	86472205	59448529	43774085	37657106	29259212	18077959	9364175	4012276	1038165	166063
2006	87457239	64322902	45208141	37750817	29767234	18819452	9781094	4253152	1224934	197240
2007	86369652	70230057	47006641	37824067	30257993	19579337	10146386	4396912	1360620	248654
2008	84243449	76268499	49323674	38048278	30756363	20314625	10480117	4459214	1442537	289613
2009	82780081	81110569	52443561	38684777	31254001	20986852	10821620	4485733	1442334	295460
2010	83014210	83991440	56477432	39887004	31741534	21607492	11199856	4493804	1346792	247483
2011	84559857	84798981	61047669	41155955	31836485	22173432	11853690	4854912	1518293	294317
2012	87526028	83713889	6.66958e+07	42781119	31914159	22707389	12477914	5136466	1628401	365671
2013	91608360	81740670	72545322	44929069	32165386	23201968	13041804	5342742	1697353	422686
2014	96257023	80457815	77259399	47872932	32810939	23620147	13511549	5523011	1706160	435581
2015	101080795	80825388	80081360	51724028	33968863	23974200	13893555	5688322	1652296	383391
2016	106057571	82408433	80839196	56060142	35226562	24283065	14492550	6232974	1884370	434113
2017	111361112	85364105	79834896	61423531	36730573	24535037	15042862	6708719	2056614	508937
2018	116470647	89387359	78044972	6.69723e+07	38679670	24884481	15528137	7079070	2195550	572685
2019	120656616	93967196	76975116	71445475	41377815	25516956	15906123	7370645	2274871	594773

## Sheet: Table S4
Table S4. Incidence, death and DALY data from 1990 to 2019
per 100,000	incidence						death						DALY
	CIR			ASIR			CDR			ASDR			Crude DALY rate			Age standardized DALY rate
	both	male	female	both	male	female	both	male	female	both	male	female	both	male	female	both	male	female
1990	1.04675	1.15627	0.930232	1.3994	1.68226	1.1705	0.62544	0.74906	0.493911	0.922888	1.22587	0.685652	18.8097	22.7135	14.6562	23.6305	29.9612	17.7524
1991	1.06859	1.17808	0.951825	1.41065	1.69289	1.18256	0.634049	0.758543	0.501289	0.923758	1.22704	0.68651	18.9946	22.9149	14.8139	23.5766	29.8719	17.7311
1992	1.07492	1.18638	0.955823	1.40125	1.68292	1.1729	0.636314	0.762044	0.501962	0.914804	1.21659	0.678237	18.9702	22.912	14.758	23.257	29.5004	17.4497
1993	1.09534	1.20743	0.975376	1.40763	1.68854	1.17999	0.644318	0.771895	0.507776	0.912688	1.21468	0.675765	19.1495	23.1186	14.9016	23.1576	29.3697	17.3791
1994	1.11025	1.22741	0.984747	1.40195	1.69028	1.16821	0.650575	0.783623	0.508038	0.905445	1.21394	0.663285	19.3476	23.381	15.0266	22.9921	29.2542	17.1743
1995	1.12621	1.24701	0.996758	1.39637	1.68842	1.15852	0.655422	0.793019	0.507967	0.895949	1.20696	0.650598	19.5112	23.5934	15.1366	22.7785	29.0525	16.9423
1996	1.14662	1.2703	1.01414	1.39568	1.68792	1.15619	0.660438	0.800872	0.510008	0.886683	1.1962	0.641257	19.6061	23.7383	15.1797	22.4842	28.7269	16.6648
1997	1.15843	1.29422	1.01314	1.38431	1.68877	1.13355	0.661889	0.809413	0.504035	0.871865	1.18702	0.621635	19.5399	23.8382	14.9407	22.0237	28.3669	16.1094
1998	1.18327	1.3337	1.02255	1.38494	1.70643	1.11905	0.671185	0.828819	0.502784	0.865348	1.19117	0.606398	19.7505	24.2733	14.9188	21.8381	28.3721	15.7479
1999	1.2218	1.38973	1.04276	1.40104	1.73827	1.12033	0.690285	0.858829	0.510587	0.870454	1.20543	0.603434	20.1857	25.032	15.0188	21.9065	28.6691	15.5899
2000	1.28291	1.49789	1.0542	1.44196	1.82417	1.11537	0.724358	0.919643	0.516607	0.892091	1.25177	0.599949	21.0069	26.7058	14.9442	22.3863	29.8977	15.297
2001	1.34219	1.60575	1.06242	1.47785	1.90501	1.10685	0.756181	0.979098	0.51956	0.909074	1.29453	0.592435	21.7154	28.2676	14.7604	22.7128	30.9384	14.9052
2002	1.41672	1.74491	1.06908	1.5276	2.01333	1.0988	0.797035	1.05547	0.523286	0.933521	1.35156	0.585799	22.6349	30.2887	14.5275	23.2324	32.3651	14.5092
2003	1.52212	1.93103	1.08979	1.60543	2.16637	1.10316	0.853011	1.15717	0.531435	0.971787	1.43299	0.583041	23.9544	32.9737	14.4186	24.0997	34.3896	14.2184
2004	1.64543	2.14207	1.12122	1.69424	2.33822	1.11281	0.915381	1.26979	0.541299	1.0143	1.52534	0.580492	25.4788	35.9124	14.466	25.0711	36.5593	14.0115
2005	1.74342	2.31503	1.14098	1.7539	2.46642	1.10917	0.964128	1.36026	0.546623	1.04125	1.59282	0.572747	26.6528	38.2151	14.4667	25.6475	38.0348	13.7373
2006	1.83896	2.47594	1.16845	1.80101	2.56307	1.10933	1.00736	1.43845	0.553587	1.0564	1.63418	0.56468	27.7575	40.31	14.5446	26.0291	39.0562	13.5014
2007	1.95808	2.67835	1.20073	1.86716	2.69829	1.11196	1.06109	1.53704	0.560627	1.08046	1.6973	0.555782	29.1333	42.9031	14.6545	26.6366	40.5353	13.2844
2008	2.10941	2.93982	1.23714	1.96233	2.89081	1.11837	1.13453	1.67119	0.570813	1.12348	1.79835	0.550235	30.9715	46.3411	14.8273	27.6735	42.8343	13.1354
2009	2.28167	3.23358	1.28281	2.07419	3.11331	1.13228	1.21751	1.82093	0.584333	1.17425	1.9158	0.547602	32.9062	49.9081	15.0657	28.7777	45.2519	13.0437
2010	2.47106	3.5561	1.3337	2.19188	3.34503	1.14835	1.30628	1.98057	0.599489	1.22582	2.03267	0.546041	35.0544	53.8411	15.3621	29.9472	47.7685	12.9833
2011	2.63023	3.83884	1.36471	2.27162	3.52033	1.14532	1.38517	2.12604	0.609424	1.2617	2.12429	0.538814	36.9589	57.4162	15.5383	30.7788	49.7324	12.8085
2012	2.75628	4.07435	1.37763	2.31712	3.64077	1.12765	1.44648	2.24473	0.611535	1.27819	2.1827	0.524742	38.4376	60.3308	15.5379	31.1996	50.999	12.504
2013	2.84417	4.22545	1.40097	2.3322	3.68577	1.12015	1.48517	2.31446	0.618706	1.27564	2.19256	0.515657	39.2634	61.8881	15.6244	31.1281	51.1504	12.2943
2014	2.90695	4.31404	1.43839	2.32502	3.66627	1.12294	1.50395	2.34081	0.630527	1.2554	2.15325	0.510233	39.5249	62.2714	15.7845	30.6383	50.3138	12.1442
2015	2.92728	4.33448	1.4601	2.28702	3.59901	1.11369	1.50864	2.34306	0.638651	1.22594	2.10017	0.501956	39.4391	62.04	15.875	29.9172	49.0749	11.9492
2016	2.95417	4.35448	1.49548	2.25462	3.5347	1.11368	1.52185	2.35368	0.655336	1.20439	2.05787	0.500052	39.4951	61.9063	16.1495	29.35	48.0157	11.8924
2017	3.00358	4.39659	1.55366	2.24057	3.48588	1.12979	1.52855	2.34891	0.674667	1.17892	1.99981	0.500113	39.4222	61.4569	16.4874	28.7369	46.7643	11.8831
2018	3.09001	4.50294	1.62057	2.24914	3.48118	1.14901	1.55555	2.38029	0.697824	1.16757	1.96975	0.501951	39.8767	61.9515	16.9191	28.471	46.1732	11.9211
2019	3.17899	4.61898	1.68266	2.25339	3.47653	1.16175	1.59185	2.42929	0.721656	1.16093	1.95335	0.503019	40.4827	62.7444	17.3499	28.27	45.7506	11.9417

## Sheet: Table S5
Table S5. The Contributed data of smoking, alcohol use and chewing tobacco to death and DALY respectively from 1990 to 2019
per 100,000	Smoking						Alcohol use						Chewing tobacco
	death			DALY			death			DALY			death			DALY
	both	male	female	both	male	female	both	male	female	both	male	female	both	male	female	both	male	female
1990	0.336432	0.682607	0.0547634	8.1541	15.7132	1.02377	0.265877	0.514067	0.0540521	7.30396	13.4058	1.33286	0.0103007	0.0117104	0.00866127	0.286495	0.346087	0.220301
1991	0.341325	0.690244	0.0571586	8.23121	15.8199	1.06504	0.269047	0.518494	0.0560786	7.34946	13.4603	1.36614	0.0102929	0.0116949	0.00867032	0.285712	0.344988	0.220054
1992	0.342837	0.690889	0.0588536	8.22885	15.7727	1.09243	0.269166	0.517228	0.0570961	7.30948	13.3653	1.37359	0.0101635	0.0115595	0.00855162	0.281123	0.339971	0.216097
1993	0.34632	0.695755	0.0607214	8.28591	15.8432	1.12659	0.270594	0.518563	0.058291	7.31598	13.356	1.39083	0.0101138	0.0115045	0.00851458	0.279271	0.33761	0.215024
1994	0.348801	0.700156	0.0612975	8.323	15.898	1.13666	0.270919	0.519275	0.0580863	7.29973	13.3269	1.38236	0.00999864	0.0114733	0.00833799	0.276504	0.335967	0.211542
1995	0.348841	0.698839	0.0617262	8.31302	15.8604	1.14177	0.269725	0.516702	0.0575768	7.2528	13.2443	1.36598	0.00986249	0.0113882	0.00815721	0.272887	0.332954	0.20754
1996	0.347996	0.694904	0.0629285	8.26811	15.7462	1.15732	0.26663	0.510271	0.0569961	7.14248	13.0506	1.33701	0.00973373	0.0112549	0.00802819	0.268541	0.32834	0.20357
1997	0.346677	0.691456	0.0632876	8.20211	15.6078	1.16147	0.26198	0.502312	0.0551809	6.97863	12.7849	1.27768	0.00953865	0.0111368	0.00777493	0.262341	0.323453	0.196322
1998	0.348702	0.695631	0.063609	8.23436	15.6727	1.16619	0.259732	0.499471	0.0535367	6.89377	12.6711	1.22746	0.00941883	0.011118	0.00757256	0.258862	0.321896	0.191163
1999	0.35403	0.705226	0.0651716	8.35466	15.8886	1.19345	0.260572	0.501634	0.0530836	6.89825	12.709	1.20134	0.00946743	0.0112485	0.00754149	0.259648	0.325279	0.189328
2000	0.369032	0.733672	0.0666357	8.73661	16.628	1.21419	0.269591	0.519727	0.0527923	7.14127	13.2173	1.17588	0.00968443	0.0117011	0.00751113	0.265148	0.339042	0.186214
2001	0.382072	0.759367	0.0672603	9.06229	17.2722	1.22256	0.277752	0.536947	0.0521163	7.35146	13.6685	1.14797	0.00985046	0.0121369	0.0074183	0.269161	0.35147	0.181749
2002	0.399155	0.792745	0.0679093	9.5047	18.1355	1.23666	0.289489	0.561168	0.0514805	7.66402	14.3158	1.12327	0.010085	0.0126865	0.00735313	0.275199	0.367398	0.177872
2003	0.423206	0.840105	0.0689216	10.1165	19.3348	1.25851	0.306356	0.595612	0.0512103	8.10851	15.2211	1.10797	0.0104488	0.0134639	0.00732124	0.284759	0.389469	0.174876
2004	0.448895	0.892827	0.0694406	10.7515	20.6035	1.26703	0.324996	0.634533	0.0509905	8.58826	16.1978	1.09679	0.0108442	0.0143093	0.00729599	0.295272	0.412749	0.172728
2005	0.46596	0.930099	0.0688389	11.1588	21.4579	1.25299	0.338113	0.663344	0.0504499	8.90976	16.8777	1.08088	0.0110888	0.0149258	0.00720625	0.301742	0.429003	0.169708
2006	0.474991	0.950003	0.0675838	11.4096	21.9912	1.22848	0.348589	0.685724	0.050279	9.19486	17.4626	1.0792	0.0112383	0.0153449	0.00711267	0.306572	0.441571	0.167066
2007	0.48781	0.979474	0.0656353	11.7381	22.7011	1.19232	0.365971	0.722801	0.0505647	9.65662	18.3923	1.09474	0.0114601	0.0159366	0.00701215	0.313538	0.458345	0.164666
2008	0.510157	1.02995	0.0640259	12.2732	23.8434	1.15862	0.392371	0.779127	0.0513488	10.3385	19.7658	1.12075	0.0118298	0.0167985	0.00694597	0.324057	0.481657	0.162833
2009	0.535824	1.08898	0.0628329	12.8132	25.0143	1.13109	0.42166	0.842835	0.0522375	11.0427	21.2018	1.14727	0.012251	0.0177466	0.00691516	0.334608	0.504592	0.161643
2010	0.562616	1.14964	0.0619188	13.4117	26.2987	1.11076	0.450489	0.905501	0.0529535	11.7513	22.6531	1.16955	0.0128121	0.0189757	0.00688913	0.350004	0.536887	0.160784
2011	0.583248	1.19866	0.0603643	13.9057	27.3844	1.08239	0.473262	0.956947	0.0527943	12.3154	23.8379	1.17385	0.013243	0.0200167	0.00680255	0.361973	0.56371	0.158783
2012	0.594486	1.22863	0.057926	14.2007	28.0767	1.04251	0.488714	0.994042	0.0517929	12.7086	24.6951	1.16331	0.0134924	0.0208072	0.00661254	0.369848	0.58446	0.154919
2013	0.593058	1.23043	0.0561619	14.1558	28.0686	1.01207	0.493446	1.00752	0.0513298	12.821	24.9725	1.16224	0.0135736	0.0211568	0.00648866	0.372743	0.59387	0.152182
2014	0.580669	1.2046	0.0550118	13.8474	27.4759	0.991933	0.488762	0.998093	0.0510951	12.7046	24.7543	1.16335	0.0134951	0.0210791	0.00641281	0.371348	0.59349	0.15019
2015	0.564523	1.17242	0.053518	13.4523	26.7192	0.968796	0.480051	0.98131	0.0505709	12.476	24.3205	1.15888	0.0132904	0.0208	0.00629854	0.366034	0.585937	0.147609
2016	0.55235	1.14867	0.0527673	13.131	26.1081	0.958414	0.472807	0.967608	0.0505575	12.2728	23.9327	1.16475	0.0131648	0.0205994	0.00626586	0.362559	0.580249	0.146838
2017	0.537762	1.11698	0.0522784	12.7625	25.3727	0.952799	0.463161	0.946463	0.0507779	12.0315	23.443	1.17511	0.0130375	0.0203346	0.0062531	0.359748	0.575137	0.146413
2018	0.531087	1.10183	0.0519871	12.5848	25.0224	0.951601	0.460544	0.93944	0.0514929	11.9695	23.304	1.19732	0.013031	0.0202887	0.00627117	0.360305	0.576076	0.146728
2019	0.528002	1.09554	0.0516283	12.4747	24.8158	0.949944	0.461394	0.940496	0.0523715	11.9709	23.2939	1.22409	0.0129636	0.0201221	0.00629327	0.358246	0.571608	0.147155

## Sheet: Table S6
Table S6. The Contributed data of smoking and alcohol use to death and DALY respectively by age group in 2019
per 100,000	Smoking						Alcohol use
	death			DALY			death			DALY
	both	male	female	both	male	female	both	male	female	both	male	female
30-34	0.0221219	0.0428616	0.00089713	1.28625	2.49129	0.0530159	0.071553	0.134958	0.00666551	4.16478	7.84852	0.394885
35-39	0.0730131	0.140875	0.00254366	3.87956	7.48331	0.137307	0.129495	0.242905	0.0117264	6.88851	12.9096	0.636049
40-44	0.186498	0.360207	0.00541099	8.9248	17.2344	0.262223	0.251097	0.470515	0.0223583	12.0261	22.5192	1.08728
45-49	0.391635	0.757502	0.0116299	16.7967	32.4828	0.504435	0.442814	0.829277	0.0414181	19.0057	35.5686	1.80285
50-54	0.76135	1.47703	0.0390005	28.998	56.2407	1.50142	0.764907	1.45462	0.0687607	29.1483	55.3974	2.6544
55-59	1.26541	2.46369	0.0557883	42.2048	82.15	1.88152	1.20286	2.29428	0.10111	40.1374	76.5116	3.41884
60-64	1.7606	3.3923	0.113377	50.4409	97.1608	3.27634	1.57316	2.98858	0.144282	45.0869	85.6085	4.17976
65-69	2.39564	4.6888	0.184976	57.8301	113.143	4.50761	2.01265	3.90418	0.189166	48.5997	94.2222	4.61861
70-74	3.44101	6.73336	0.309722	68.212	133.413	6.20083	2.78858	5.39539	0.309299	55.3021	106.93	6.20008
75-79	4.34524	8.54249	0.568272	68.3767	134.369	8.99224	3.27895	6.45149	0.424073	51.6154	101.506	6.72051
80-84	5.04233	10.4972	0.769518	60.4461	125.778	9.27187	3.49123	7.27176	0.529958	41.8645	87.1476	6.39447
85-89	6.82783	17.5419	1.0559	62.5574	160.699	9.68616	4.95466	12.7771	0.740554	45.3988	117.045	6.80131
90-94	4.28632	18.0691	1.41993	30.678	129.961	10.0302	3.44239	14.7851	1.08346	24.6352	106.254	7.66111
95+	2.92506	15.6103	1.80695	15.79	85.5281	9.64303	2.50496	14.3002	1.4653	13.437	77.6571	7.7764
