# Supplementary material for: Lip and Oral Cavity Cancer Burden and Related Risk Factors in China: Estimates and Forecasts from 1990 to 2049
Source: Healthcare (Basel). 2022 Aug 24;10(9):1611. doi: 10.3390/healthcare10091611 (PMC9498681; doi:10.3390/healthcare10091611)
Supplement: Supplementary file 1 [file healthcare-10-01611-s001.zip › Supplementary files/Table S7.xlsx]

## Sheet: Table S1
Table S7. Predicted data on the incidence in China from 2020 to 2049
per 100，000	50-54			55-59			60-64			65-69			70-74			75-79			80-84			85-89			90-94			95+
	incidence	upper-bound	lower-bound	incidence	upper-bound	lower-bound	incidence	upper-bound	lower-bound	incidence	upper-bound	lower-bound	incidence	upper-bound	lower-bound	incidence	upper-bound	lower-bound	incidence	upper-bound	lower-bound	incidence	upper-bound	lower-bound	incidence	upper-bound	lower-bound	incidence	upper-bound	lower-bound
2020	3.9969	4.44638	3.60458	5.97726	6.56972	5.44301	6.9466	7.62102	6.33591	9.92472	10.8938	9.05602	14.6736	16.0463	13.3978	17.9092	19.6431	16.3257	18.2783	20.0726	16.7077	20.5489	22.6437	18.7361	13.5029	14.8622	12.2963	7.66953	8.6272	6.81018
2021	4.00622	4.53926	3.52583	6.07068	6.77668	5.43611	6.81371	7.59246	6.12493	10.184	11.3528	9.14321	14.4735	16.1852	13.0068	18.2712	20.4731	16.4372	18.4034	20.5364	16.5842	20.8639	23.3289	18.7493	13.594	15.2156	12.1775	7.81769	8.8591	6.85686
2022	3.9999	4.63569	3.43636	6.12258	6.90352	5.40918	6.82987	7.6823	6.03803	10.4152	11.7853	9.2126	14.1658	15.9947	12.5014	18.7787	21.2439	16.6178	18.6002	21.0311	16.4745	21.1842	23.9208	18.7327	13.5969	15.4639	11.9993	7.92581	9.09017	6.84926
2023	3.99616	4.69031	3.39477	6.10958	6.99364	5.34335	6.94543	7.93908	6.05864	10.3993	11.9134	9.12515	13.8959	15.9189	12.17	19.1425	21.9344	16.7749	18.9213	21.5877	16.5451	21.4224	24.4739	18.7076	13.7416	15.672	12.0133	8.08481	9.4026	6.93285
2024	3.98911	4.76735	3.35798	6.06774	7.01705	5.24857	7.12679	8.20877	6.16271	10.1914	11.8022	8.77815	13.7055	15.8377	11.8578	19.449	22.3666	16.7664	19.0526	22.0173	16.5242	21.4846	24.7814	18.5423	13.9789	16.1943	12.0643	8.26417	9.7054	7.03056
2025	3.99618	4.85283	3.30314	6.0683	7.16037	5.16206	7.28264	8.55848	6.24103	9.88268	11.61	8.43234	13.9299	16.4232	11.8856	19.1112	22.4522	16.3115	19.2235	22.5435	16.454	21.6005	25.2531	18.5179	14.2648	16.8136	12.1686	8.47636	10.0763	7.13419
2026	3.98464	4.93289	3.26808	6.07529	7.30588	5.06845	7.40911	8.76332	6.25499	9.72466	11.5074	8.22267	14.3508	16.9712	12.1458	18.91	22.3374	15.9314	19.6315	23.3669	16.6692	21.7409	25.8075	18.4817	14.4927	17.2135	12.2191	8.51434	10.2918	7.12454
2027	3.99842	4.98025	3.22692	6.08147	7.39739	5.00501	7.46034	8.93508	6.1997	9.72454	11.6509	8.09354	14.6633	17.5644	12.2658	18.5029	22.0006	15.4334	20.1648	24.2361	16.8217	21.9794	26.3662	18.4154	14.6684	17.5629	12.2488	8.56028	10.3164	7.07469
2028	3.9807	5.02873	3.16957	6.05409	7.45263	4.9492	7.4394	8.99146	6.14756	9.86481	11.9057	8.1536	14.6181	17.6236	12.078	18.1096	21.8426	14.9243	20.5356	24.6854	16.9894	22.2772	27.1051	18.4994	14.8237	17.9452	12.2672	8.63396	10.5162	7.06852
2029	3.98201	5.0859	3.15304	6.06299	7.64251	4.8686	7.39794	9.04849	6.08242	10.1445	12.3583	8.30342	14.3179	17.3792	11.6644	17.8331	21.6992	14.6057	20.8123	25.3261	17.0653	22.5507	27.4375	18.4515	14.8488	18.1343	12.18	8.7526	10.859	7.1275
2030	3.97601	5.13777	3.1333	6.0516	7.66726	4.8082	7.40752	9.14675	6.00186	10.3526	12.7717	8.43904	13.9386	16.9861	11.2984	18.2027	22.4461	14.7845	20.5342	25.3236	16.6878	22.7521	28.1338	18.5656	14.9668	18.4901	12.201	8.95617	11.1533	7.21801
2031	3.97246	5.19004	3.09408	6.05245	7.74809	4.81574	7.38884	9.2872	5.93919	10.5069	12.976	8.46666	13.6935	16.9303	11.0613	18.7131	23.1771	15.0435	20.2939	25.0793	16.3689	23.2844	28.8393	18.7592	15.133	18.6651	12.1627	9.10843	11.3829	7.25578
2032	3.98222	5.25495	3.06618	6.06823	7.85183	4.74625	7.39322	9.3659	5.84914	10.6464	13.3226	8.47438	13.6898	17.0611	10.9238	19.1702	23.8091	15.1721	19.8507	24.8132	15.8981	23.9063	29.7446	19.1072	15.2596	19.0362	12.2145	9.24497	11.6722	7.29845
2033	3.98324	5.25575	3.01863	6.04173	7.82344	4.69184	7.38565	9.43682	5.80604	10.6138	13.3358	8.3609	13.9289	17.4548	10.9793	19.1039	24.1356	15.1655	19.4869	24.4844	15.4174	24.3097	30.6161	19.3268	15.5205	19.4698	12.2534	9.33435	11.8729	7.32328
2034	3.9758	5.28993	3.02691	6.05339	7.9445	4.66287	7.4079	9.54972	5.74014	10.5609	13.488	8.32406	14.278	18.1057	11.2399	18.7106	23.6909	14.7618	19.2927	24.4229	15.1029	24.7275	31.226	19.3383	15.662	19.835	12.3151	9.36828	11.9944	7.27838
2035	4.00149	5.35761	2.98302	6.05671	8.02904	4.64518	7.40804	9.67976	5.68384	10.5544	13.6134	8.21216	14.5747	18.6268	11.4689	18.1443	23.0187	14.1277	19.6475	24.9933	15.3385	24.363	31.1186	19.0737	15.7908	20.1765	12.3585	9.4159	12.08	7.31361
2036	3.99261	5.38118	2.93846	6.06136	8.08781	4.57944	7.39216	9.70454	5.6454	10.5123	13.6952	8.13075	14.8571	19.1789	11.5297	17.8761	22.9256	13.8046	20.131	25.8859	15.5733	24.0907	31.0301	18.668	16.153	20.6857	12.5028	9.47747	12.2823	7.30336
2037	3.98407	5.4098	2.9264	6.07126	8.15538	4.53799	7.39704	9.81471	5.62033	10.5469	13.7835	8.04443	14.9273	19.4057	11.5228	17.8622	23.0866	13.7048	20.5943	26.6518	15.7306	23.5822	30.1145	18.0431	16.5744	21.3902	12.679	9.60587	12.4968	7.29912
2038	3.995	5.47478	2.88249	6.07565	8.21153	4.46197	7.42989	9.85986	5.54697	10.5332	13.8661	8.00388	14.9914	19.4889	11.4536	18.1275	23.6186	13.8888	20.519	26.7995	15.6557	23.0327	30.1566	17.7039	16.8493	21.8808	12.9393	9.72798	12.8625	7.38641
2039	3.97877	5.51622	2.86843	6.06112	8.24182	4.42309	7.42117	9.92482	5.52088	10.5547	14.0135	7.91605	14.8747	19.4192	11.2511	18.6209	24.2891	14.1799	20.0986	26.2654	15.2542	22.6768	30.1057	17.2537	17.0791	22.4346	13.0207	9.8391	12.9937	7.42828
2040	3.97938	5.57953	2.82199	6.05275	8.39043	4.40558	7.39356	10.1109	5.44366	10.5397	14.1388	7.77708	14.7948	19.7277	11.1657	19.017	25.1986	14.3598	19.4876	25.9033	14.636	23.1525	30.6917	17.4104	16.7715	22.3826	12.7614	9.86652	13.141	7.42914
2041	3.98122	5.63673	2.82498	6.06135	8.40547	4.39159	7.40795	10.1137	5.42831	10.5251	14.2263	7.79994	14.7775	19.881	11.1436	19.2895	25.96	14.5132	19.0911	25.6223	14.3712	23.7084	31.6138	17.8772	16.5724	22.1176	12.4684	10.09	13.6474	7.53592
2042	3.99163	5.68025	2.77573	6.04143	8.43747	4.32217	7.40536	10.1723	5.33699	10.5358	14.4382	7.74636	14.7753	19.925	11.0343	19.4672	26.1395	14.407	19.1588	25.811	14.2022	24.2724	32.5948	18.0285	16.261	21.8064	12.0629	10.3712	14.173	7.69653
2043	4.00367	5.68999	2.78428	6.0477	8.53723	4.29539	7.38165	10.3104	5.32077	10.5165	14.4025	7.71876	14.8315	20.1466	10.8383	19.483	26.4046	14.3909	19.5277	26.2876	14.3266	24.2339	32.9902	17.8362	15.9276	21.6076	11.7228	10.5783	14.4573	7.74014
2044	3.99899	5.71247	2.753	6.04752	8.57491	4.27386	7.40693	10.3719	5.30921	10.5168	14.601	7.66719	14.7971	20.3567	10.7327	19.332	26.2521	14.1421	19.9812	27.3284	14.6593	23.647	32.2359	17.3513	15.6924	21.3875	11.4778	10.7355	14.7991	7.8239
2045	4.00123	5.75409	2.77029	6.05348	8.66743	4.22716	7.38947	10.4126	5.23567	10.5134	14.834	7.56652	14.8135	20.5612	10.7346	19.3236	26.6276	14.107	20.4321	27.9327	14.8393	22.9982	31.7013	16.8136	15.9982	22.1264	11.6765	10.5801	14.6837	7.65693
2046	3.99361	5.79802	2.72751	6.05525	8.72486	4.18684	7.40361	10.525	5.17831	10.5671	14.9025	7.46499	14.8309	20.7004	10.7436	19.3387	26.6681	13.9563	20.8064	28.9291	14.9825	22.6281	31.4598	16.3992	16.4688	22.7744	11.8969	10.44	14.5635	7.45692
2047	3.95977	5.8595	2.7118	6.04704	8.69554	4.18383	7.36855	10.561	5.18092	10.5266	14.9653	7.4995	14.8052	20.7863	10.5685	19.3511	27.0493	13.868	20.9101	29.2307	15.013	22.6318	31.7697	16.2245	16.806	23.4956	12.0715	10.2237	14.4785	7.33805
2048	3.98759	5.89196	2.71779	6.04892	8.78977	4.13426	7.35525	10.6108	5.13322	10.4983	15.0555	7.40034	14.7824	21.095	10.5901	19.3308	26.8909	13.6857	20.9666	29.3675	15.0525	23.0482	32.2383	16.4198	16.8056	23.7865	11.9108	10.0234	14.2135	7.08665
2049	3.98968	5.92621	2.70506	6.07397	8.86338	4.11318	7.36975	10.6117	5.13106	10.4866	15.0932	7.37569	14.8174	21.1743	10.4742	19.1921	27.2578	13.7183	20.7071	29.1931	14.7696	23.6365	33.4726	16.7206	16.4155	23.1864	11.5847	9.91229	14.0311	6.96815
